# Supplementary material for: Natural Taste Modulators and Microbiome-Aware Nutritional Support for Immunotherapy-Associated Dysgeusia: A Translational Perspective for Precision Supportive Cancer Care
Source: Nutrients. 2026 Jul 22;18(14):2393. doi: 10.3390/nu18142393 (PMC13415068; doi:10.3390/nu18142393)
Supplement: Supplementary file 1 [file nutrients-18-02393-s001.zip]

Archive with 1 entries (1 files):
- nutrients-4412282-supplementary.pdf
